# Supplementary material for: Effects of a High-Protein Diet on Kidney Injury under Conditions of Non-CKD or CKD in Mice
Source: Int J Mol Sci. 2023 Apr 24;24(9):7778. doi: 10.3390/ijms24097778 (PMC10177820; doi:10.3390/ijms24097778)
Supplement: Supplementary file 1 [file ijms-24-07778-s001.zip]

Archive with 2 entries (2 files):
- Supplementary Figure S1.pptx
- Supplementary Figure S2.pptx
